# Supplementary material for: Using Flavonoid Substitution Status to Predict Anticancer Effects in Human Melanoma Cancers: An In Vitro Study
Source: Cancers (Basel). 2024 Jan 23;16(3):487. doi: 10.3390/cancers16030487 (PMC10854695; doi:10.3390/cancers16030487)
Supplement: Supplementary file 1 [file cancers-16-00487-s001.zip]

Archive with 1 entries (1 files):
- cancers-2795780-supplementary.pdf
